# Supplementary material for: Investigation of PARP-1, PARP-2, and PARG interactomes by affinity-purification mass spectrometry
Source: Proteome Sci. 2010 Apr 13;8:22. doi: 10.1186/1477-5956-8-22 (PMC2861645; doi:10.1186/1477-5956-8-22)
Supplement: Additional file 2 — Excel spreadsheet, Immunoprecipitation data for each interactor identified by affinity-purification mass spectrometry (AP-MS). [file 1477-5956-8-22-S2.XLS]

## Sheet: Supplementary Table 2
					PARP-1		PARP-2		PARG
	UniProt accession code	Protein's gene name(s)	Protein name	Molecular weight (KDa)	Peptides	Seq. Cov.	Peptides	Seq. Cov.	Peptides	Seq. Cov.
	Q8NE71	ABCF1	Isoform 2 of ATP-binding cassette sub-family F member 1	91.682					2/2	3%
	A8K9N6	AHSG	Alpha-2-HS-glycoprotein	39.323	3/3	0.05
	P04075	ALDOA	Fructose-bisphosphate aldolase A	39.42	3/6	0.07
	Q9H1A4	ANAPC1	Anaphase-promoting complex subunit 1	216.503	8/2	0.01
	Q9UJX6	ANAPC2	Isoform 1 of Anaphase-promoting complex subunit 2	93.83	4/4	0.04
	Q9UJX5	ANAPC4	Isoform 1 of Anaphase-promoting complex subunit 4	91.995	2/2	0.03
	Q9UJX4	ANAPC5	Isoform 1 of Anaphase-promoting complex subunit 5	85.079	2/2	0.04
	Q9UJX3	ANAPC7	Anaphase-promoting complex subunit 7	63.135	3/2	0.04
	P07355	ANXA2	Annexin A2 isoform 1	40.413	5/7/3	0.11
	O75643	ASCC3L1	Isoform 1 of U5 small nuclear ribonucleoprotein 200 kDa helicase	244.513	3/4	0.02
	P06576	ATP5B	ATP synthase subunit beta, mitochondrial	56.56			5/6	11%
	Q9NYF8	BTF	Isoform 1 of Bcl-2-associated transcription factor 1	106.125	2/2	0.03
	Q9NR09	BIRC6	baculoviral IAP repeat-containing 6	530.269	2/12	0.01
	Q14444	CAPRIN1	Isoform 1 of Caprin-1	78.364					2/3	3%
	P50990	CCT8	59 kDa protein	59.479			2/2	5%
	Q13042	CDC16	Isoform 1 of Cell division cycle protein 16 homolog	71.657	2/3	0.04
	Q9UJX2	CDC23	Cell division cycle protein 23	68.836	2/2	0.04
	P30260	CDC27	Cell division cycle protein 27 homolog	91.87	3/5	0.03
	Q9NX63	CHCHD3	Coiled-coil-helix-coiled-coil-helix domain-containing protein 3, mitochondrial	26.152	3/2	0.09
	Q14247	CTTN	Src substrate cortactin	61.635	23/18/26/12	0.21
	Q6PI48	DARS2	Aspartyl-tRNA synthetase, mitochondrial	73.565	3/2/7/8/17/14	0.03
	O00571	DDX3X	ATP-dependent RNA helicase DDX3X	73.245					2/2	2%
	Q86XP3	DDX42	Isoform 1 of ATP-dependent RNA helicase DDX42	102.976	7/10	0.07
	P17844	DDX5	Probable ATP-dependent RNA helicase DDX5	69.12			3/2	3%	4/3/3	5%
	Q9BQ39	DDX50	ATP-dependent RNA helicase DDX50	825.667	9/5	0.06
	O43143	DHX15	Putative pre-mRNA-splicing factor ATP-dependent RNA helicase DHX15	90.935	2/3	0.03			8/2/3	3%
	Q08211	DHX9	ATP-dependent RNA helicase A	140.961	2/2	0.02			3/3	3%
	O75165	DNAJC13	Homolog subfamily C, member 13	254.427					2/2	1%
	Q6IQ15	EEF1A1	Elongation factor 1-alpha	50.141	3/4/2/2/2	0.05	4/4/2/2/4/2	5%	3/4	7%
	P26641	EEF1G	Elongation factor 1-gamma	50.119					2/3	3%
	P13639	EEF2	Elongation factor 2	95.34	2/2	0.03
	Q15029	EFTUD2	116 kDa U5 small nuclear ribonucleoprotein component	109.438	3/2	0.03
	P05198	EIF2S1	Eukaryotic translation initiation factor 2 subunit 1	36.112					2/3	6%
	P41091	EIF2S3	Eukaryotic translation initiation factor 2 subunit 3	51.11					2/2	5%
	P06733	ENO1	Isoform alpha-enolase of Alpha-enolase	47.17	5/3/2	0.06
	Q06787	FMR1	Fragile X mental retardation 1 protein	71.174			5/8/4	7%	3/2	3%
	P51114	FXR1	Isoform 1 of Fragile X mental retardation syndrome-related protein 1	69.72	4/2	0.02	4/4/2	7%	5/5	8%
	P51116	FXR2	Fragile X mental retardation syndrome-related protein 2	77.072			3/3	11%	3/2	3%
	P16402	HIST1H1D	Histone H1.3	21.365					5/2	13%
	P62805	HIST1H4A;HIST4H4;HIST1H4I	Histone H4	11.367	3/5/4	0.28
	Q71DI3	HIST2H3D;HIST2H3C;HIST2H3A	Histone H3.2	15.388	2/3	0.13
	P09651	HNRNPA1	Isoform A1-B of Heterogeneous nuclear ribonucleoprotein A1	38.846					2/2	6%
	P22626	HNRNPA2B1	Isoform B1 of Heterogeneous nuclear ribonucleoproteins A2/B1	37.43					2/2/2	7%
	P07910	HNRNPC	Isoform C1 of Heterogeneous nuclear ribonucleoproteins C1/C2	32.338	3/2	0.04
	P61978	HNRNPK	Isoform 1 of Heterogeneous nuclear ribonucleoprotein K	50.978					2/2	6%
	P52272	HNRNPM	Isoform 1 of Heterogeneous nuclear ribonucleoprotein M	77.517	6/3/7	0.06	2/5/3	3%	3/2/4/2/3	4%
	Q00839	HNRNPU	Isoform Short of Heterogeneous nuclear ribonucleoprotein U	88.98	5/5/5	0.06	2/6	3%	5/5	6%
	P07900	HSP90AA1	Heat shock protein 90kDa alpha (cytosolic), class A member 1 isoform 1	84.776			3/2	8%
	P14625	HSP90B1	Endoplasmin	92.471	2/2	0.02	2/2	0.02
	P08238	HSP90AB1	Heat shock protein HSP 90-beta	83.267	8/10/3/2/3/2	0.04	6/4/4/4	7%	4/2	2%
	P08107	HSPA1B;HSPA1A	Heat shock 70 kDa protein 1	70.054	9/2/3/4	0.05	2/3/12/4	6%	2/3/2/2/3	6%
	P11021	HSPA5	HSPA5 protein	72.423	5/2	0.04	6/3/2	5%	5/4/2	4%
	P11142	HSPA8	Isoform 1 of Heat shock cognate 71 kDa protein	70.899	17/3/6/5/5/7	0.04	12/5/7/2/3/3/24/10	2%	11/8/4/2/8	4%
	P10809	HSPD1	60 kDa heat shock protein, mitochondrial	61.055	6/4/8/6/5	0.08	5/2	4%
	Q9Y6M1	IGF2BP2	Insulin-like growth factor 2 mRNA binding protein 2 isoform a+C42	63.72			2/3	4%
	Q12905	ILF2	Interleukin enhancer-binding factor 2	43.062			3/4	9%
	Q12906	ILF3	Isoform 5 of Interleukin enhancer-binding factor 3	74.607					2/2	4%
	Q16891	IMMT	Isoform 1 of Mitochondrial inner membrane protein	83.679	3/29/17	0.04
	Q14739	LBR	Lamin-B receptor	70.706	2/2/2	0.03
	P00338	LDHA	Isoform 1 of L-lactate dehydrogenase A chain	36.689	2/2	0.08
	P07195	LDHB	L-lactate dehydrogenase B chain	36.638	2/3/2	0.08
	P49916	LIG3	Ligase III, DNA, ATP-dependent isoform beta precursor	106.02	4/6/7/8	0.04	3/10	2%
	Q86V48	LUZP1	Isoform 1 of Leucine zipper protein 1	120.277	23/31	0.23
	P40926	MDH2	Malate dehydrogenase, mitochondrial	35.351	2/2	0.07
	P19338	NCL	Nucleolin	65.963	12/3/6	0.05			5/3/4/4	5%
	P19838	NFKB1	Isoform 2 of Nuclear factor NF-kappa-B p105 subunit	105.429	2/2	0.01
	Q15233	NONO	Non-POU domain-containing octamer-binding protein	54.231					2/4	4%
	Q7Z417	NUFIP2	Nuclear fragile X mental retardation-interacting protein 2	76.121					5/5	9%
	P11940	PABPC1	Isoform 1 of Polyadenylate-binding protein 1	70.671			6/6/8/3/6/4/18	5%	11/7/4/2/11	3%
	Q13310	PABPC4	Isoform 1 of Polyadenylate-binding protein 4	70.783					2/2/2	7%
	Q86W56	PARG	Poly(ADP-ribose) glycohydrolase	111.112					28/51/26/16/16/37	16%
	P09874	PARP1	Poly [ADP-ribose] polymerase 1	113.087	24/20/10/30/35/75/50/13	0.12	5/23	6%	8/3/2	2%
	Q9UGN5	PARP2	Isoform 2 of Poly [ADP-ribose] polymerase 2	64.807			4/8/20/16/4/3/34/16/42	10%
	Q15365	PCBP1	Poly(rC)-binding protein 1	37.498	2/2	0.06
	P07737	PFN1	Profilin-1	15.054	2/2/3	0.16
	Q99623	PHB2	Prohibitin-2	33.297			2/8	6%
	P14618	PKM2	Isoform M2 of Pyruvate kinase isozymes M1/M2	57.937	7/3/2/2	0.04
	O43663	PRC1	Isoform 1 of Protein regulator of cytokinesis 1	71.665	3/3/3	0.05
	P78527	PRKDC,	DNA-dependent protein kinase catalytic subunit	465.839			2/9/23	1%
	Q9H0H5	RACGAP1	Rac GTPase-activating protein 1	71.027	2/2	0.04
	Q96PK6	RBM14	Isoform 1 of RNA-binding protein 14	69.492	3/2	0.04			3/3/2/2	4%
	P38159	RBMX	Heterogeneous nuclear ribonucleoprotein G	42.337			2/4	7%
	P35251	RFC1	Isoform 1 of Replication factor C subunit 1	128.26	2/10	0.02
	P35250	RFC2	Isoform 1 of Replication factor C subunit 2	39.158	6/5	0.17
	P40938	RFC3	Replication factor C subunit 3	40.556	8/6	0.19
	P35249	RFC4	Replication factor C subunit 4	39.682	12/9	0.22
	P40937	RFC5	Replication factor C subunit 5	38.498	7/4	0.13
	P27694	RPA1	Replication protein A 70 kDa DNA-binding subunit	68.139			2/2	4%
	P62906	RPL10A	60S ribosomal protein L10a	24.832					2/3	5%
	P50914	RPL14	60S ribosomal protein L14	23.29					5/2	11%
	P62829	RPL23	60S ribosomal protein L23	14.865	4/5	0.26
	P46779	RPL28	60S ribosomal protein L28	15.747	6/3	0.23
	P39023	RPL3	60S ribosomal protein L3	46.109					3/5	5%
	P36578	RPL4	60S ribosomal protein L4	47.709			3/2	4%	3/3	6%
	P46777	RPL5	60S ribosomal protein L5	34.363			3/4	16%
	P62424	RPL7A	60S ribosomal protein L7a	29.996					5/5	17%
	P05388	RPLP0	60S acidic ribosomal protein P0	34.274			3/3/10	11%	2/3/3/3	7%
	P62280	RPS11	40S ribosomal protein S11	18.431	5/3	0.18
	P62277	RPS13	40S ribosomal protein S13	17.223	4/4	0.21	4/2/4	10%
	P62263	RPS14	40S ribosomal protein S14	16.282	3/2	0.16	3/6	11%
	P62249	RPS16	40S ribosomal protein S16	16.445	10/7	0.43
	P62269	RPS18;LOC100130553	40S ribosomal protein S18	17.719	2/14/12	0.13
	P62851	RPS25	40S ribosomal protein S25	13.74	2/2	0.15
	P23396	RPS3	40S ribosomal protein S3	26.688	3/6/6	0.17	2/3/3/2/11	10%	4/7	19%
	P61247	RPS3A	40S ribosomal protein S3a	29.945	3/9/4/2/6	0.08	3/4/4/2	8%	5/3	11%
	P62701	RPS4X	40S ribosomal protein S4, X isoform	29.599	2/2	0.08	3/4/12	14%	6/3	12%
	P62241	RPS8	40S ribosomal protein S8	21.887			4/2/5	15%	3/3	12%
	P46781	RPS9	40S ribosomal protein S9	22.591			4/5	23%
	Q9Y512	SAMM50	Sorting and assembly machinery component 50 homolog	51.977	2/2	0.05
	Q15459	SF3A1	Splicing factor 3 subunit 1	88.886	4/3	0.04
	O75533	SF3B1	Splicing factor 3B subunit 1	145.82	8/15	0.06
	Q13435	SF3B2	splicing factor 3B subunit 2	100.229	9/10	0.1
	O60506	SYNCRIP	Isoform 1 of Heterogeneous nuclear ribonucleoprotein Q	69.603					2/2	4%
	Q96FV9	THOC1	THO complex subunit 1	75.668	7/5	0.09
	Q8NI27	THOC2	THO complex 2 isoform 1	182.78	7/13	0.05
	Q13769	THOC5	THO complex subunit 5 homolog	78.537	7/6	0.1
	Q86W42	THOC6	THO complex subunit 6 homolog	32.89	4/2	0.05
	Q9Y2W1	THRAP3	Thyroid hormone receptor-associated protein 3	108.668	8/7	0.07
	P19474	TRIM21	52 kDa Ro protein	54.169	3/4/4/5	0.08	8/2	4%
	Q9UPN9	TRIM33	Isoform Beta of E3 ubiquitin-protein ligase TRIM33	120.527	3/3	0.03
	Q71U36	TUBA1A	Tubulin alpha-1A chain	50.135	2/2	0.04
	Q9BQE3	TUBA1C	Tubulin alpha-1C chain	49.895			2/3	4%
	P07437	TUBB	Tubulin beta chain	49.67	2/2	0.03	6/5/2/3	5%
	P68371	TUBB2C	Tubulin beta-2C chain	49.83	2/7/3/2/4/2/2	0.06			5/2	6%
	P21796	VDAC1	Voltage-dependent anion-selective channel protein 1	30.779	9/7/3	0.12
	P45880	VDAC2	Voltage-dependent anion-selective channel protein 2	38.093	5/5/2	0.06
	Q9H267	VPS33B	Vacuolar protein sorting-associated protein 33B	70.615	2/3	0.04
	P13010	XRCC5	ATP-dependent DNA helicase 2 subunit 2	82.707	16/6	0.07	14/2/10/3/5/3/2/24	2%
	P12956	XRCC6	ATP-dependent DNA helicase 2 subunit 1	69.846	15/4/4	0.08	13/2/4/7/3/2/5/14	3%
	P63104	YWHAZ	14-3-3 protein zeta/delta	27.745	2/2	0.08
	P67809	YBX1	Nuclease-sensitive element-binding protein 1	35.923			2/4	7%	3/3/4	16%
	Q5TAX3	ZCCHC11	Isoform 1 of Zinc finger CCHC domain-containing protein 11	185.17	2/6	0.01
	O15014	ZNF609	Zinc finger protein 609	151.192	5/8	0.05
