# Supplementary material for: Investigation of PARP-1, PARP-2, and PARG interactomes by affinity-purification mass spectrometry
Source: Proteome Sci. 2010 Apr 13;8:22. doi: 10.1186/1477-5956-8-22 (PMC2861645; doi:10.1186/1477-5956-8-22)
Supplement: Additional file 3 — Excel spreadsheet, Known poly(ADP-ribose)-binding proteins (or acceptors of poly(ADP-ribosyl)ation modification) that were immunoprecipitated with either PARP-1, PARP-2 or PARG. [file 1477-5956-8-22-S3.XLS]

## Sheet: Supplementary Table 3
	Protein immunoprecipited by the following bait	UniProt accession code	Protein's gene name(s)	Protein name	Reference
	PARP-1	O75643	ASCC3L1	Isoform 1 of U5 small nuclear ribonucleoprotein 200 kDa helicase	1
	PARG	Q14444	CAPRIN1	Isoform 1 of Caprin-1	1
	PARP-2, PARG	P17844	DDX5	Probable ATP-dependent RNA helicase DDX5	1
	PARP-1, PARG	O43143	DHX15	Putative pre-mRNA-splicing factor ATP-dependent RNA helicase DHX15	1
	PARP-1, PARG	Q08211	DHX9	ATP-dependent RNA helicase A	1
	PARP-1	Q15029	EFTUD2	116 kDa U5 small nuclear ribonucleoprotein component	1
	PARG	P41091	EIF2S3	Eukaryotic translation initiation factor 2 subunit 3	1
	PARP-2	P60842	EIF4A1	Eukaryotic initiation factor 4A-I	1
	PARP-1, PARP-2, PARG	P68104	EEF1A1	Elongation factor 1 alpha 1	1
	PARP-1, PARP-2	P16403	HIST1H1C	Histone H1.2	1, 7
	PARP-1	Q71DI3	HIST2H3D;HIST2H3C;HIST2H3A	Histone H3.2	1, 7
	PARP-1, PARP-2	P62805	HIST1H4D;HIST1H4I	Histone H4	1, 7
	PARG	P09651	HNRNPA1	Isoform A1-B of Heterogeneous nuclear ribonucleoprotein A1	1, 2, 3
	PARG	P22626	HNRNPA2B1	Isoform B1 of Heterogeneous nuclear ribonucleoproteins A2/B1	1, 3
	PARP-1	P07910	HNRNPC	Isoform C1 of Heterogeneous nuclear ribonucleoproteins C1/C2	1
	PARG	P61978	HNRNPK	Isoform 1 of Heterogeneous nuclear ribonucleoprotein K	1
	PARP-1, PARP-2, PARG	P52272	HNRNPM	Isoform 1 of Heterogeneous nuclear ribonucleoprotein M	1
	PARP-1, PARP-2, PARG	Q00839	HNRNPU	Isoform Short of Heterogeneous nuclear ribonucleoprotein U	1
	PARP-2	Q9Y6M1	IGF2BP2	insulin-like growth factor 2 mRNA binding protein 2 isoform a	1
	PARP-2	Q12905	ILF2	Interleukin enhancer-binding factor 2	1
	PARP-3	Q12906	ILF3	Isoform 5 of Interleukin enhancer-binding factor 3	1
	PARP-1	Q16891	IMMT	Isoform 1 of Mitochondrial inner membrane protein	1, 6
	PARP-1, PARP-2	P49916	LIG3	Ligase III, DNA, ATP-dependent isoform beta precursor	4
	PARG	P02545	LMNA	Isoform A of Lamin-A/C	1
	PARP-1	P19838	NFKB1	Isoform 2 of Nuclear factor NF-kappa-B p105 subunit	1, 4
	PARG	Q15233	NONO	Non-POU domain-containing octamer-binding protein	1
	PARP-2, PARG	P11940	PABPC1	Isoform 1 of Polyadenylate-binding protein 1	1
	PARP-1, PARP-2, PARG	P09874	PARP1	Poly [ADP-ribose] polymerase 1	1
	PARP-2	Q9UGN5	PARP2	Isoform 2 of Poly [ADP-ribose] polymerase 2	5
	PARP-1	Q15365	PCBP1	Poly(rC)-binding protein 1	1
	PARP-2	Q99623	PHB2	Prohibitin-2	1
	PARP-1	P78527	PRKDC,	DNA-dependent protein kinase catalytic subunit	1, 4
	PARP-1	Q00577	PURA	Transcriptional activator protein Pur-alpha	1
	PARP-2	P38159	RBMX	Heterogeneous nuclear ribonucleoprotein G	1
	PARP-1	P35249	RFC4	Replication factor C subunit 4	1
	PARG	P62906	RPL10A	60S ribosomal protein L10a	1
	PARG	P50914	RPL14	60S ribosomal protein L14	1
	PARP-1	P62829	RPL23	60S ribosomal protein L23	1
	PARP-1	P83731	RPL24	60S ribosomal protein L24	1
	PARP-2	P46777	RPL5	60S ribosomal protein L5	1
	PARP-2, PARG	P05388	RPLP0	60S acidic ribosomal protein P0	1
	PARP-1	P62280	RPS11	40S ribosomal protein S11	1
	PARP-1	P62851	RPS25	40S ribosomal protein S25	1
	PARP-1, PARP-2, PARG	P23396	RPS3	40S ribosomal protein S3	1
	PARP-2, PARG	P61247	RPS3A	40S ribosomal protein S3a	1
	PARP-1	O75533	SF3B1	Splicing factor 3B subunit 1	1
	PARG	O60506	SYNCRIP	Isoform 1 of Heterogeneous nuclear ribonucleoprotein Q	1
	PARP-2	P17987	TCP1	T-complex protein 1 subunit alpha	1
	PARP-1, PARG	P68371	TUBB2C	Tubulin beta-2C chain	1
	PARP-1	P21796	VDAC1	Voltage-dependent anion-selective channel protein 1	1
	PARP-1	Q9Y277	VDAC3	Isoform 1 of Voltage-dependent anion-selective channel protein 3	1
	PARP-1, PARP-2	P13010	XRCC5	ATP-dependent DNA helicase 2 subunit 2	1, 4
	PARP-1, PARP-2	P12956	XRCC6	ATP-dependent DNA helicase 2 subunit 1	1, 4
References:
1)	Gagne, J.P., et al., Proteome-wide identification of poly(ADP-ribose) binding proteins and poly(ADP-ribose)-associated protein complexes. Nucleic Acids Res, 2008. 36(22): p. 6959-76.
2)	Gagne, J.P., et al., A proteomic approach to the identification of heterogeneous nuclear ribonucleoproteins as a new family of poly(ADP-ribose)-binding proteins. Biochem J, 2003. 371(Pt 2): p. 331-40.
3)	Ji, Y. and A.V. Tulin, Poly(ADP-ribosyl)ation of heterogeneous nuclear ribonucleoproteins modulates splicing. Nucleic Acids Res, 2009.
4)	Pleschke, J.M., et al., Poly(ADP-ribose) binds to specific domains in DNA damage checkpoint proteins. J Biol Chem, 2000. 275(52): p. 40974-80.
5)	Ame, J.C., et al., PARP-2, A novel mammalian DNA damage-dependent poly(ADP-ribose) polymerase. J Biol Chem, 1999. 274(25): p. 17860-8.
6)	Lai, Y., et al., Identification of poly-ADP-ribosylated mitochondrial proteins after traumatic brain injury. J Neurochem, 2008. 104(6): p. 1700-11.
7)	Ueda, K., et al., Natural occurrence of poly(ADP-ribosyl) histones in rat liver. Proc Natl Acad Sci U S A, 1975. 72(1): p. 205-9.
